# Supplementary material for: Preparation and Optimization of Mn2+-Activated Na2ZnGeO4 Phosphors: Insights into Precursor Selection and Microwave-Assisted Solid-State Synthesis
Source: Nanomaterials (Basel). 2025 Jul 18;15(14):1117. doi: 10.3390/nano15141117 (PMC12300849; doi:10.3390/nano15141117)
Supplement: Supplementary file 1 [file nanomaterials-15-01117-s001.zip]

Archive with 1 entries (1 files):
- nanomaterials-3755589-supplementary.pdf
